# Supplementary material for: A Mechanism Study on the (+)-ESI-TOF/HRMS Fragmentation of Some PPI Prazoles and Their Related Substances
Source: Molecules. 2023 Aug 3;28(15):5852. doi: 10.3390/molecules28155852 (PMC10420917; doi:10.3390/molecules28155852)
Supplement: Supplementary file 1 [file molecules-28-05852-s001.zip]

Archive with 1 entries (1 files):
- molecules-2417573-supplementary.pdf
